# Supplementary material for: Longitudinal Dynamics of SARS-CoV-2 IgG Antibody Responses after the Two-Dose Regimen of BNT162b2 Vaccination and the Effect of a Third Dose on Healthcare Workers in Japan
Source: Vaccines (Basel). 2022 May 24;10(6):830. doi: 10.3390/vaccines10060830 (PMC9229433; doi:10.3390/vaccines10060830)
Supplement: Supplementary file 1 [file vaccines-10-00830-s001.zip]

Archive with 1 entries (1 files):
- vaccines-1706767-supplementary.pdf
